# Supplementary material for: Vav1 promotes lung cancer growth by instigating tumor-microenvironment cross-talk via growth factor secretion
Source: Oncotarget. 2014 Aug 27;5(19):9214–26. doi: 10.18632/oncotarget.2400 (PMC4253429; doi:10.18632/oncotarget.2400)
Supplement: Supplementary file 2 [file oncotarget-05-9214-s002.xlsx]

## Sheet: Sheet1
Table S4. CSF1 and Vav1 stining in various lung cancer specimens.
	CSF1	Vav1	CSF1	Vav1	CSF1	Vav1	CSF1	Vav1	CSF1	Vav1
Tumour	Negative (<1) n(%)	Negative (<1) n(%)	Weakly positive (1-5)	Weakly positive (1-5)	Positive (5-10)	Positive (5-10)	intensly positive (>10)	intensly positive (>10)	Total specimens	Total specimens
Adenocarcinima	3 (5.7)	5 (8.7)	10 (19.2)	5 (8.8)	2 (3.8)	5 (8.8)	2 (3.8)	4 (7)	17 (32.7)	19 (33)
Squamous cell carcinoma	9 (17.3)	4 (7)	11 (21.2)	13 (22.8)	6 (11.5)	4 (7)	4 (7.7)	8 (14)	30 (57.7)	29 (50)
Bronchio alveolar carcinoma	0 (0)	1 (1.75)	2 (3.8)	1 (1.75)	1 (1.9)	3 (5.3)	1 (1.9)	1 (1.75)	4 (7.7)	6 (10.5)
Undifferentiated small cell carcinoma	0 (0)	1 (1.75)	1 (1.9)	1 (1.75)	0 (0)	0 (0)	0 (0)	0 (0)	1 (1.9)	2 (3.5)
Large cell carcinoma	0 (0)	0 (0)	0 (0)	0 (0)	0 (0)	0 (0)	0 (0)	1 (1.75)		1 (1.75)
	12 (23)	11 (19.3)	24 (46)	20 (35)	7 (13.4)	12 (21)	7 (13.4)	14 (24.4)	52 (100)	57 (100)
